# Supplementary material for: Protocol optimization and reducing dropout in online research
Source: Front Hum Neurosci. 2023 Dec 5;17:1251174. doi: 10.3389/fnhum.2023.1251174 (PMC10729001; doi:10.3389/fnhum.2023.1251174)
Supplement: Supplementary file 2 [file Data_Sheet_1.CSV]

Variable / Field Name	Form Name	Field Type	Field Label	Choices, Calculations, OR Slider Labels	Branching Logic (Show field only if...)
participant_id	introduction	text	Online ID
colleen_bio	introduction	descriptive	Intro and contact information.
halee_bio	introduction	descriptive	Intro and contact information.
trust_1	introduction	notes	Tell us your favorite animal, with 1-2 sentences about why.
study_map	introduction	descriptive	Here is a map of this study. Explain steps. Include important reminders.
future_contact	demo_health_mri	yesno	Would you like to be contacted for future research opportunities?
age	demo_health_mri	text	Age
verify_veteran	demo_health_mri	radio	Are you a USA military Veteran?	1, Yes | 0, No, I am a civilian.	[age] >= 18
verify_branch	demo_health_mri	radio	Please specify your branch.	1, Air Force | 2, Army | 3, Coast Guard | 4, Marine Corp | 5, National Guard | 6, Navy | 7, Space Force	[verify_veteran] = '1'
verify_physical	demo_health_mri	text	Insider knowledge question 1.		[verify_veteran] = '1'
verify_test	demo_health_mri	text	Inside knowledge question 2.		[verify_veteran] = '1'
verify_catch_af_1	demo_health_mri	radio	Insider knowledge question 3.		[verify_branch] = '1'
verify_catch_amn_1	demo_health_mri	radio	Insider knowledge question 4.		[verify_branch] = '2' or [verify_branch] = '4' or [verify_branch] = '5'
verify_catch_cn_1	demo_health_mri	radio	Insider knowledge question 5.		[verify_branch] = '3' or [verify_branch] = '6'
verify_catch_s_1	demo_health_mri	radio	Insider knowledge question 6.		[verify_branch] = '7'
verify_total	demo_health_mri	calc	Verify Knowledge Total
sex	demo_health_mri	radio	Sex	1, Male | 2, Female | 99, Other	[verify_veteran] = '0' or ([verify_veteran] = '1' and [verify_total] >=2)
sex_other	demo_health_mri	text	Please specify your sex.		[sex] = '99' and ([verify_veteran] = '0' or ([verify_veteran] = '1' and [verify_total] >=2))
gender	demo_health_mri	radio	What is your gender?	1, Man | 2, Woman | 4, Transgender Man | 5, Transgender Woman | 6, Nonbinary | 99, Other	[verify_veteran] = '0' or ([verify_veteran] = '1' and [verify_total] >=2)
gender_other	demo_health_mri	text	Please specify		[gender] = '99' and ([verify_veteran] = '0' or ([verify_veteran] = '1' and [verify_total] >=2))
ethnicity	demo_health_mri	radio	What is your ethnicity?	1, Hispanic or Latino | 2, Non-Hispanic or Non-Latino	[verify_veteran] = '0' or ([verify_veteran] = '1' and [verify_total] >=2)
pre_race	demo_health_mri	radio	What race do you identify with?	1, American Indian or Alaska Native | 2, Asian | 3, Black or African-American | 4, Native Hawaiian or Other Pacific Islander | 5, White | 6, More than one race | 7, Unknown or not reported	[verify_veteran] = '0' or ([verify_veteran] = '1' and [verify_total] >=2)
pre_race_multiple	demo_health_mri	text	Please specify your race.		[pre_race] = '6' and ([verify_veteran] = '0' or ([verify_veteran] = '1' and [verify_total] >=2))
pre_region	demo_health_mri	radio	Which Region of the United States do you currently live in?	1, Midwest (IA, IL, IN, KS, MI, MN, MO, ND, NE, OH, SD, WI) | 2, Northeast (CT, DC, DE, MA, MD, ME, NH, NJ, NY, PA, RI, VT) | 3, Southeast (AL, AR, FL, GA, KY, LA, MS, NC, SC, TN, VA, WV) | 4, Southwest (AZ, NM, OK, TX) | 5, West (CA, CO, HI, ID, MT, NV, OR, UT, WA, WY) | 6, I prefer not to answer | 7, I live outside the United States	[verify_veteran] = '0' or ([verify_veteran] = '1' and [verify_total] >=2)
pre_region_specify	demo_health_mri	text	Please Specify region		[pre_region] = '7'
area_type	demo_health_mri	radio	What type of area do you live in?	1, Urban | 2, Suburban | 3, Rural	[verify_veteran] = '0' or ([verify_veteran] = '1' and [verify_total] >=2)
edu_1	demo_health_mri	radio	Please list the number of years of education you have received.	1, Less than 12 (some High School) | 2, 12 (Finished High School) | 3, 13 (1 year of College) | 4, 14 (2 years of College) | 5, 15 (3 years of College) | 6, 16 (4 years of College) | 7, 17 (5 years of College) | 8, 18 (6 years of College) | 9, 19 (7 years of College) | 10, 20 (8+ years of College) | 99, Other	[verify_veteran] = '0' or ([verify_veteran] = '1' and [verify_total] >=2)
edu_1_other	demo_health_mri	text	Please specify how many years.		[edu_1] = '99'
edu_2	demo_health_mri	radio	Please select the highest degree or certificate you have obtained.	1, High School Diploma | 2, Associate's Degree | 3, Bachelor's Degree | 4, Master's Degree | 5, Doctorate Degree | 2.0, Technical/Trade Certificate or License | 98, None	[verify_veteran] = '0' or ([verify_veteran] = '1' and [verify_total] >=2)
head_injury_status	demo_health_mri	checkbox	Have you experienced or been part of the following head injuries? (Select all that apply)	1, A fall in which you hit your head | 2, An altercation or fight that involved a blow to the head | 3, A vehicle accident or crash | 4, A blast or explosion | 5, A bullet wound, shrapnel, or other projectiles above the shoulders | 99, Other blows to the head | 98, None of the above	[verify_veteran] = '0' or ([verify_veteran] = '1' and [verify_total] >=2)
head_injury_other	demo_health_mri	text	Please describe your head injury.		[head_injury_status(99)] = '1'
loc_status	demo_health_mri	yesno	Have you ever lost consciousness, "blacked out", or fainted from a head injury (not from alcohol or other substances)?		[verify_veteran] = '0' or ([verify_veteran] = '1' and [verify_total] >=2)
ams_status	demo_health_mri	yesno	Have you ever "seen stars," "had your bell rung," or been disoriented to time and space as a result of a head injury?		[verify_veteran] = '0' or ([verify_veteran] = '1' and [verify_total] >=2)
tbi_status	demo_health_mri	radio	Have you ever been diagnosed with either of the following traumatic brain injuries (TBI)?	1, Concussion or Mild TBI | 2, Moderate TBI | 3, Severe TBI | 98, Does not apply to me	[verify_veteran] = '0' or ([verify_veteran] = '1' and [verify_total] >=2)
loc_time	demo_health_mri	radio	Please indicate the longest loss of consciousness you have ever experienced.	98, Does not apply to me | 1, Less than 5 minutes | 2, Less than 30 minutes | 3, 30 minutes to 24 hours | 4, More than 24 hours	[loc_status] = '1'
pta_status	demo_health_mri	radio	If your head injury resulted in loss of memory, how long did this last?	98, Does not apply to me | 1, Less than 15 minutes | 2, Between 15 minutes and 24 hours | 3, Between 1 day and 7 days | 4, More than 7 days	[verify_veteran] = '0' or ([verify_veteran] = '1' and [verify_total] >=2)
aid_status	demo_health_mri	yesno	Do you require hearing or visual aids in your daily life?		[verify_veteran] = '0' or ([verify_veteran] = '1' and [verify_total] >=2)
aid_list	demo_health_mri	text	Please list required aids.		[aid_status] = '1'
nicotine	demo_health_mri	radio	Please select how frequently you use nicotine products (e.g., cigarettes, vape, gum, patch, etc.)?	0, Never | 1, Seldom | 2, Sometimes | 3, Frequently | 4, Always (daily or more)	[verify_veteran] = '0' or ([verify_veteran] = '1' and [verify_total] >=2)
alcohol_status	demo_health_mri	radio	How often do you drink alcohol?	0, Never | 1, About 1-11 times per year | 2, 1-3 times per month | 3, 1-2 times per week | 4, 3-6 times per week | 5, Daily	[verify_veteran] = '0' or ([verify_veteran] = '1' and [verify_total] >=2)
alcohol_amount	demo_health_mri	radio	How much alcohol do you typically consume when you drink?	1, 1 drink | 2, 2-3 drinks | 3, 3-6 drinks | 4, 6 or more drinks	[alcohol_status] = '1' or [alcohol_status] = '2' or [alcohol_status] = '3' or [alcohol_status] = '4' or [alcohol_status] = '5'
cannabis	demo_health_mri	radio	Please select how frequently you use cannabis, THC, and/or CBD.	0, Never | 1, Seldom | 2, Sometimes | 3, Frequently | 4, Always (daily or more)	[verify_veteran] = '0' or ([verify_veteran] = '1' and [verify_total] >=2)
rehab_status	demo_health_mri	yesno	Have you received treatment for substance or alcohol abuse within the last 3 months?		[verify_veteran] = '0' or ([verify_veteran] = '1' and [verify_total] >=2)
surgery	demo_health_mri	yesno	Have you ever had surgery or other invasive procedures?		[verify_veteran] = '0' or ([verify_veteran] = '1' and [verify_total] >=2)
surgery_info	demo_health_mri	notes	List type(s) and date(s) of all major surgery.		[surgery] = '1'
metal	demo_health_mri	yesno	Do you have any permanent metal in your body, such as a pacemaker, surgical implant, or jewelry you cannot remove?		[verify_veteran] = '0' or ([verify_veteran] = '1' and [verify_total] >=2)
prevmri	demo_health_mri	yesno	Have you had an MRI previously?		[verify_veteran] = '0' or ([verify_veteran] = '1' and [verify_total] >=2)
prevmriinfo	demo_health_mri	text	List area of body scanned, date, and facility name and location.		[prevmri] = '1'
claustrophobia_rate	demo_health_mri	radio	Please rate how uncomfortable you feel in small spaces such as elevators, on a scale of 0 to 3.	0, Not at all | 1, Mildly uncomfortable | 2, Moderately uncomfortable | 3, Extremely uncomfortable	[verify_veteran] = '0' or ([verify_veteran] = '1' and [verify_total] >=2)
meds_current	demo_health_mri	yesno	Are you currently taking or have taken any medication in the last 4 to 6 weeks?		[verify_veteran] = '0' or ([verify_veteran] = '1' and [verify_total] >=2)
healthy_med_schedule	demo_health_mri	checkbox	Do you have any of the following types of medication regimens? (Select all that apply)	1, Daily benzodiazepines | 2, Opiates more than 3 times per week | 3, Daily thyroid medication | 4, Antidepressants | 5, Anticonvulsant or antipsychotic medications longer than 2 weeks | 6, Fluoxetine longer than 6 weeks | 98, None of these apply to me	[meds_current] = '1'
meds_info	demo_health_mri	notes	Please list all of your medication names, dosage and frequency, and how long you have been taking them.		[meds_current] = '1'
neurological	demo_health_mri	checkbox	Do you currently have, or have you ever had, any of the following conditions?	1, Neurological disorders | 2, Brain surgery | 3, Electroconvulsive or Radiation treatment | 4, Brain hemorrhage or tumor | 5, Stroke | 6, Epilepsy | 7, Hypo- or Hyperthyroidism | 98, None of the above apply to me	[verify_veteran] = '0' or ([verify_veteran] = '1' and [verify_total] >=2)
neuro_info	demo_health_mri	notes	Please list the diagnosis, date, and any treatment received for the conditions above.		[neurological(1)] = '1' or [neurological(2)] = '1' or [neurological(3)] = '1' or [neurological(4)] = '1' or [neurological(5)] = '1' or [neurological(6)] = '1' or [neurological(7)] = '1'
psychiatric_hist_status	demo_health_mri	radio	Do you have a history of psychiatric diagnosis and/or treatment? (E.g., depression, ADHD, anxiety, PTSD, bipolar, etc).	0, No, I do not have a psychiatric history | 1, Yes, I have a psychiatric history including diagnosis and/or treatment	[verify_veteran] = '0' or ([verify_veteran] = '1' and [verify_total] >=2)
psych_hist_info	demo_health_mri	notes	Please list diagnosis, date, and any treatment received.		[psychiatric_hist_status] = '1'
pfer2	promis_pf_12a	yesno	Can you walk 25 feet on a level surface (with or without support)?
pfc6	promis_pf_12a	radio	Are you able to walk a block on flat ground?	5, Without any difficulty | 4, With a little difficulty | 3, With some difficulty | 2, With much difficulty | 1, Unable to do	[pfer2]='1'
pfc29	promis_pf_12a	radio	Are you able to walk up and down two steps?	5, Without any difficulty | 4, With a little difficulty | 3, With some difficulty | 2, With much difficulty | 1, Unable to do	[pfer2]='1'
pfa39	promis_pf_12a	radio	Are you able to run at a fast pace for two miles?	5, Without any difficulty | 4, With a little difficulty | 3, With some difficulty | 2, With much difficulty | 1, Unable to do	[pfer2]='1'
pfa25	promis_pf_12a	radio	Are you able to do yard work like raking leaves, weeding, or pushing a lawn mower?	5, Without any difficulty | 4, With a little difficulty | 3, With some difficulty | 2, With much difficulty | 1, Unable to do	[pfer2]='1'
pfb7	promis_pf_12a	radio	Does your health now limit you in doing strenuous activities such as backpacking, skiing, playing tennis, bicycling or jogging?	5, Not at all | 4, Very little | 3, Somewhat | 2, Quite a lot | 1, Cannot do	[pfer2]='1'
pfb5	promis_pf_12a	radio	Does your health now limit you in hiking a couple of miles on uneven surfaces, including hills?	5, Not at all | 4, Very little | 3, Somewhat | 2, Quite a lot | 1, Cannot do	[pfer2]='1'
pfa55	promis_pf_12a	radio	Are you able to wash and dry your body?	5, Without any difficulty | 4, With a little difficulty | 3, With some difficulty | 2, With much difficulty | 1, Unable to do	[pfer2]='1' or [pfer2]='0'
pfc53	promis_pf_12a	radio	Are you able to get in and out of bed?	5, Without any difficulty | 4, With a little difficulty | 3, With some difficulty | 2, With much difficulty | 1, Unable to do	[pfer2]='1' or [pfer2]='0'
pfa9	promis_pf_12a	radio	Are you able to bend down and pick up clothing from the floor?	5, Without any difficulty | 4, With a little difficulty | 3, With some difficulty | 2, With much difficulty | 1, Unable to do	[pfer2]='1' or [pfer2]='0'
pfa12	promis_pf_12a	radio	Are you able to push open a heavy door?	5, Without any difficulty | 4, With a little difficulty | 3, With some difficulty | 2, With much difficulty | 1, Unable to do	[pfer2]='1' or [pfer2]='0'
pf_23	promis_pf_12a	radio	Are you able to reach and get down an object (such as a can of soup) from above your head?	5, Without any difficulty | 4, With a little difficulty | 3, With some difficulty | 2, With much difficulty | 1, Unable to do	[pfer2]='1' or [pfer2]='0'
pfc35	promis_pf_12a	radio	Does your health now limit you in doing eight hours of physical labor?	5, Not at all | 4, Very little | 3, Somewhat | 2, Quite a lot | 1, Cannot do	[pfer2]='1' or [pfer2]='0'
pf_total	promis_pf_12a	calc	PROMIS Total	sum([pfer2], [pfc6], [pfc29] , [pfa39], [pfa25], [pfb7], [pfb5], [pfa55], [pfc53], [pfa9], [pfa12], [pf_23], [pfc35])
bis1	bisbas	radio	A person's family is the most important thing in life.	4, very true for me | 3, somewhat true for me | 2, somewhat false for me | 1, very false for me
bis2	bisbas	radio	Even if something bad is about to happen to me, I rarely experience fear or nervousness.	1, very true for me | 2, somewhat true for me | 3, somewhat false for me | 4, very false for me
bis3	bisbas	radio	I go out of my way to get things I want.	4, very true for me | 3, somewhat true for me | 2, somewhat false for me | 1, very false for me
bis4	bisbas	radio	When I'm doing well at something I love to keep at it.	4, very true for me | 3, somewhat true for me | 2, somewhat false for me | 1, very false for me
bis5	bisbas	radio	I'm always willing to try something new if I think it will be fun.	4, very true for me | 3, somewhat true for me | 2, somewhat false for me | 1, very false for me
bis6	bisbas	radio	How I dress is important to me.	4, very true for me | 3, somewhat true for me | 2, somewhat false for me | 1, very false for me
bis7	bisbas	radio	When I get something I want, I feel excited and energized.	4, very true for me | 3, somewhat true for me | 2, somewhat false for me | 1, very false for me
bis8	bisbas	radio	Criticism or scolding hurts me quite a bit.	4, very true for me | 3, somewhat true for me | 2, somewhat false for me | 1, very false for me
bis9	bisbas	radio	When I want something I usually go all-out to get it.	4, very true for me | 3, somewhat true for me | 2, somewhat false for me | 1, very false for me
bis10	bisbas	radio	I will often do things for no other reason than that they might be fun.	4, very true for me | 3, somewhat true for me | 2, somewhat false for me | 1, very false for me
bis11	bisbas	radio	It's hard for me to find the time to do things such as get a haircut.	4, very true for me | 3, somewhat true for me | 2, somewhat false for me | 1, very false for me
bis12	bisbas	radio	If I see a chance to get something I want, I move on it right away.	4, very true for me | 3, somewhat true for me | 2, somewhat false for me | 1, very false for me
bis13	bisbas	radio	I feel pretty worried or upset when I think or know somebody is angry at me.	4, very true for me | 3, somewhat true for me | 2, somewhat false for me | 1, very false for me
bis14	bisbas	radio	When I see an opportunity for something I like I get excited right away.	4, very true for me | 3, somewhat true for me | 2, somewhat false for me | 1, very false for me
bis15	bisbas	radio	I often act on the spur of the moment.	4, very true for me | 3, somewhat true for me | 2, somewhat false for me | 1, very false for me
bis16	bisbas	radio	If I think something unpleasant is going to happen I usually get pretty "worked up".	4, very true for me | 3, somewhat true for me | 2, somewhat false for me | 1, very false for me
bis17	bisbas	radio	I often wonder why people act the way they do.	4, very true for me | 3, somewhat true for me | 2, somewhat false for me | 1, very false for me
bis18	bisbas	radio	When good things happen to me, it affects me strongly.	4, very true for me | 3, somewhat true for me | 2, somewhat false for me | 1, very false for me
bis19	bisbas	radio	I feel worried when I think I have done poorly at something important.	4, very true for me | 3, somewhat true for me | 2, somewhat false for me | 1, very false for me
bis20	bisbas	radio	I crave excitement and new sensations.	4, very true for me | 3, somewhat true for me | 2, somewhat false for me | 1, very false for me
bis21	bisbas	radio	When I go after something I use a "no holds barred" approach.	4, very true for me | 3, somewhat true for me | 2, somewhat false for me | 1, very false for me
bis22	bisbas	radio	I have very few fears compared to my friends.	1, very true for me | 2, somewhat true for me | 3, somewhat false for me | 4, very false for me
bis23	bisbas	radio	It would excite me to win a contest.	4, very true for me | 3, somewhat true for me | 2, somewhat false for me | 1, very false for me
bis24	bisbas	radio	I worry about making mistakes.	4, very true for me | 3, somewhat true for me | 2, somewhat false for me | 1, very false for me
drive	bisbas	calc	BAS-D	sum ([bis3], [bis9], [bis12], [bis21])
fun	bisbas	calc	BAS-F	sum([bis5], [bis10], [bis15], [bis20])
reward	bisbas	calc	BAS-R	sum([bis4], [bis7], [bis14], [bis18], [bis23])
bis	bisbas	calc	BIS	sum([bis2], [bis8], [bis13], [bis16], [bis19], [bis22], [bis24])
bis_total	bisbas	calc	BIS Total	sum([drive], [fun], [reward], [bis])
m1	masq_26	radio	Felt really happy	1, Not at all | 2, A little bit | 3, Moderately | 4, Quite a bit | 5, Extremely
m2	masq_26	radio	Felt tense or "high-strung"	1, Not at all | 2, A little bit | 3, Moderately | 4, Quite a bit | 5, Extremely
m3	masq_26	radio	Felt depressed	1, Not at all | 2, A little bit | 3, Moderately | 4, Quite a bit | 5, Extremely
m4	masq_26	radio	Was short of breath	1, Not at all | 2, A little bit | 3, Moderately | 4, Quite a bit | 5, Extremely
m5	masq_26	radio	Felt withdrawn from other people	1, Not at all | 2, A little bit | 3, Moderately | 4, Quite a bit | 5, Extremely
m6	masq_26	radio	Felt dizzy or lightheaded	1, Not at all | 2, A little bit | 3, Moderately | 4, Quite a bit | 5, Extremely
m7	masq_26	radio	Felt hopeless	1, Not at all | 2, A little bit | 3, Moderately | 4, Quite a bit | 5, Extremely
m8	masq_26	radio	Hands were cold or sweaty	1, Not at all | 2, A little bit | 3, Moderately | 4, Quite a bit | 5, Extremely
m9	masq_26	radio	Felt like I had a lot to look forward to	1, Not at all | 2, A little bit | 3, Moderately | 4, Quite a bit | 5, Extremely
m10	masq_26	radio	Hands were shaky	1, Not at all | 2, A little bit | 3, Moderately | 4, Quite a bit | 5, Extremely
m11	masq_26	radio	Felt like nothing was very enjoyable	1, Not at all | 2, A little bit | 3, Moderately | 4, Quite a bit | 5, Extremely
m12	masq_26	radio	Felt keyed up, "on edge"	1, Not at all | 2, A little bit | 3, Moderately | 4, Quite a bit | 5, Extremely
m13	masq_26	radio	Felt worthless	1, Not at all | 2, A little bit | 3, Moderately | 4, Quite a bit | 5, Extremely
m14	masq_26	radio	Had trouble swallowing	1, Not at all | 2, A little bit | 3, Moderately | 4, Quite a bit | 5, Extremely
m15	masq_26	radio	Felt like I had a lot of interesting things to do	1, Not at all | 2, A little bit | 3, Moderately | 4, Quite a bit | 5, Extremely
m16	masq_26	radio	Had hot or cold spells	1, Not at all | 2, A little bit | 3, Moderately | 4, Quite a bit | 5, Extremely
m17	masq_26	radio	Felt like a failure	1, Not at all | 2, A little bit | 3, Moderately | 4, Quite a bit | 5, Extremely
m18	masq_26	radio	Felt like I was choking	1, Not at all | 2, A little bit | 3, Moderately | 4, Quite a bit | 5, Extremely
m19	masq_26	radio	Felt really "up" or lively	1, Not at all | 2, A little bit | 3, Moderately | 4, Quite a bit | 5, Extremely
m20	masq_26	radio	Felt uneasy	1, Not at all | 2, A little bit | 3, Moderately | 4, Quite a bit | 5, Extremely
m21	masq_26	radio	Felt discouraged	1, Not at all | 2, A little bit | 3, Moderately | 4, Quite a bit | 5, Extremely
m22	masq_26	radio	Muscles twitched or trembled	1, Not at all | 2, A little bit | 3, Moderately | 4, Quite a bit | 5, Extremely
m23	masq_26	radio	Felt like I had a lot of energy	1, Not at all | 2, A little bit | 3, Moderately | 4, Quite a bit | 5, Extremely
m24	masq_26	radio	Was trembling or shaking	1, Not at all | 2, A little bit | 3, Moderately | 4, Quite a bit | 5, Extremely
m25	masq_26	radio	Felt like I was having a lot of fun	1, Not at all | 2, A little bit | 3, Moderately | 4, Quite a bit | 5, Extremely
m26	masq_26	radio	Had a very dry mouth	1, Not at all | 2, A little bit | 3, Moderately | 4, Quite a bit | 5, Extremely
masq_anxious	masq_26	calc	General Distress: Anxious Symptoms.	sum([m2], [m3], [m7], [m12], [m13], [m17], [m20], [m21])
masq_arousal	masq_26	calc	Anxious Arousal.	sum([m4], [m6], [m8], [m10], [m14], [m16], [m18], [m22], [m24], [m26])
masq_anhedonic	masq_26	calc	Anhedonic Depression.	[m5] + [m11] + 36 - sum([m1],[m9],[m15],[m19],[m23],[m25])
masq_total	masq_26	calc	MASQ Total. Higher = more dysfunction. 26-130. Higher = more dysfunction.	sum([masq_anxious], [masq_arousal], [masq_anhedonic])
debq1	debq	radio	If you have put on weight, do you eat less than you usually do	1, Never | 2, Rarely | 3, Sometimes | 4, Often | 5, Very Often
debq2	debq	radio	Do you try to eat less at mealtimes than you would like to eat	1, Never | 2, Rarely | 3, Sometimes | 4, Often | 5, Very Often
debq3	debq	radio	How often do you refuse food or drink offered because you are concerned about your weight	1, Never | 2, Rarely | 3, Sometimes | 4, Often | 5, Very Often
debq4	debq	radio	Do you watch exactly what you eat	1, Never | 2, Rarely | 3, Sometimes | 4, Often | 5, Very Often
debq5	debq	radio	Do you deliberately eat foods that are slimming	1, Never | 2, Rarely | 3, Sometimes | 4, Often | 5, Very Often
debq6	debq	radio	When you have eaten too much, do you eat less than usual the following days	1, Never | 2, Rarely | 3, Sometimes | 4, Often | 5, Very Often
debq7	debq	radio	Do you deliberately eat less in order not to become heavier	1, Never | 2, Rarely | 3, Sometimes | 4, Often | 5, Very Often
debq8	debq	radio	How often do you try not to eat between meals because you are watching your weight	1, Never | 2, Rarely | 3, Sometimes | 4, Often | 5, Very Often
debq9	debq	radio	How often in the evening do you try not to eat because you are watching your weight	1, Never | 2, Rarely | 3, Sometimes | 4, Often | 5, Very Often
debq10	debq	radio	Do you take into account your weight with what you eat	1, Never | 2, Rarely | 3, Sometimes | 4, Often | 5, Very Often
debq11	debq	radio	Do you have the desire to eat when you are irritated	1, Never | 2, Rarely | 3, Sometimes | 4, Often | 5, Very Often
debq12	debq	radio	Do you have a desire to eat when you have nothing to do	1, Never | 2, Rarely | 3, Sometimes | 4, Often | 5, Very Often
debq13	debq	radio	Do you have a desire to eat when you are depressed or discouraged	1, Never | 2, Rarely | 3, Sometimes | 4, Often | 5, Very Often
debq14	debq	radio	Do you have a desire to eat when you are feeling lonely	1, Never | 2, Rarely | 3, Sometimes | 4, Often | 5, Very Often
debq15	debq	radio	Do you have a desire to eat when somebody lets you down	1, Never | 2, Rarely | 3, Sometimes | 4, Often | 5, Very Often
debq16	debq	radio	Do you have a desire to eat when you are cross	1, Never | 2, Rarely | 3, Sometimes | 4, Often | 5, Very Often
debq17	debq	radio	Do you have a desire to eat when you are approaching something unpleasant to happen	1, Never | 2, Rarely | 3, Sometimes | 4, Often | 5, Very Often
debq18	debq	radio	Do you get the desire to eat when you are anxious, worried or tense	1, Never | 2, Rarely | 3, Sometimes | 4, Often | 5, Very Often
debq19	debq	radio	Do you have a desire to eat when things are going against you or when things have gone wrong	1, Never | 2, Rarely | 3, Sometimes | 4, Often | 5, Very Often
debq20	debq	radio	Do you have a desire to eat when you are frightened	1, Never | 2, Rarely | 3, Sometimes | 4, Often | 5, Very Often
debq21	debq	radio	Do you have a desire to eat when you are disappointed	1, Never | 2, Rarely | 3, Sometimes | 4, Often | 5, Very Often
debq22	debq	radio	Do you have the desire to eat when you are emotionally upset	1, Never | 2, Rarely | 3, Sometimes | 4, Often | 5, Very Often
debq23	debq	radio	Do you have a desire to eat when you are bored or restless	1, Never | 2, Rarely | 3, Sometimes | 4, Often | 5, Very Often
debq24	debq	radio	If food tastes good to you, do you eat more than usual	1, Never | 2, Rarely | 3, Sometimes | 4, Often | 5, Very Often
debq25	debq	radio	If food smells and looks good, do you eat more than usual	1, Never | 2, Rarely | 3, Sometimes | 4, Often | 5, Very Often
debq26	debq	radio	If you see or smell something delicious, do you have a desire to eat it	1, Never | 2, Rarely | 3, Sometimes | 4, Often | 5, Very Often
debq27	debq	radio	If you have something delicious to eat, do you eat it straight away	1, Never | 2, Rarely | 3, Sometimes | 4, Often | 5, Very Often
debq28	debq	radio	If you walk past the baker do you have the desire to buy something delicious	1, Never | 2, Rarely | 3, Sometimes | 4, Often | 5, Very Often
debq29	debq	radio	If you walk past a snack bar or a café, do you have the desire to buy something delicious	1, Never | 2, Rarely | 3, Sometimes | 4, Often | 5, Very Often
debq30	debq	radio	If you see others eating, do you also have the desire to eat	1, Never | 2, Rarely | 3, Sometimes | 4, Often | 5, Very Often
debq31	debq	radio	Do you find it hard to resist eating delicious foods	1, Never | 2, Rarely | 3, Sometimes | 4, Often | 5, Very Often
debq32	debq	radio	Do you eat more than usual, when you see others eating	1, Never | 2, Rarely | 3, Sometimes | 4, Often | 5, Very Often
debq33	debq	radio	When you are preparing a meal are you inclined to eat something	1, Never | 2, Rarely | 3, Sometimes | 4, Often | 5, Very Often
debq_restrained	debq	calc	DEBQ - Restrained Eating	sum([debq1], [debq2], [debq3], [debq4], [debq5], [debq6], [debq7], [debq8], [debq9], [debq10])
debq_emotional	debq	calc	DEBQ - Emotional Eating	sum([debq11], [debq12], [debq13], [debq14], [debq15], [debq16], [debq17], [debq18], [debq19], [debq20], [debq21], [debq22], [debq23])
debq_external	debq	calc	DEBQ - External Eating	sum([debq24], [debq25], [debq26], [debq27], [debq28], [debq29], [debq30], [debq31], [debq32], [debq33])
debq_total	debq	calc	DEBQ Total. 33-165.	sum([debq1], [debq2], [debq3], [debq4], [debq5], [debq6], [debq7], [debq8], [debq9], [debq10], [debq11], [debq12], [debq13], [debq14], [debq15], [debq16], [debq17], [debq18], [debq19], [debq20], [debq21], [debq22], [debq23], [debq24], [debq25], [debq26], [debq27], [debq28], [debq29], [debq30], [debq31], [debq32], [debq33])
p2_link_id	part_2_link	descriptive	Congrats! You have finished these surveys. Please make note of your participant ID. ** PARTICIPANT ID: **
p2_link	part_2_link	descriptive	Please hit "submit" below and you will be taken to part 2 of the study. Important reminders.
